# Supplementary material for: Clinical Evaluation of Doppler Blood Pressure Measurement in Continuous-Flow LVAD Patients: Implications for Postoperative Management
Source: J Cardiovasc Dev Dis. 2026 Jun 18;13(6):276. doi: 10.3390/jcdd13060276 (PMC13302551; doi:10.3390/jcdd13060276)
Supplement: Supplementary file 1 [file jcdd-13-00276-s001.zip]

Archive with 1 entries (1 files):
- jcdd-4305744-supplementary.pdf
